# Supplementary material for: Roles of leptin on energy balance and thermoregulation in Eothenomys miletus
Source: Front Physiol. 2022 Dec 16;13:1054107. doi: 10.3389/fphys.2022.1054107 (PMC9800980; doi:10.3389/fphys.2022.1054107)
Supplement: Supplementary file 1 [file Table1.XLS]

## Sheet: Sheet1
grouping	time	body mass	food intake	water intake	RMR	NST	thermal conductance	interscapular skin temperature
Contral	dayO	40.92	5.83	6.92	75.7	150.99	6.96	29.8
Contral	dayO	45.58	5.74	7.26	92.07	206.48	7.75	29.7
Contral	dayO	40.02	4.94	6.57	85.64	164.88	7.2	30
Contral	dayO	43.77	5.34	6.3	86.66	175.96	7.44	29.5
Contral	dayO	46.08	5.56	5.24	90.32	191.23	8.29	29.6
Contral	dayO	43.15	5.63	6.32	80.26	182.52	7.34	29.7
Contral	dayO	43.45	5.71	7.37	86.03	160.77	7.39	29.5
Contral	dayO	43.85	6.55	6.51	81.12	182.85	7.02	29.9
Contral	day7	40.2	5.49	7.64	75.58	160	6.83
Contral	day7	46.26	6.35	7.23	98.07	196.61	8.33
Contral	day7	40.81	5.3	7.32	82.84	157.12	6.94
Contral	day7	43.63	6.45	7.11	81.59	172.77	6.98
Contral	day7	47.65	4.85	6.37	85.29	210.14	7.62
Contral	day7	43.25	5.53	5.94	84.34	174.3	7.35
Contral	day7	43.42	5.52	6.17	85.1	161.09	7.38
Contral	day7	43.06	5.16	6.14	87.41	174.39	7.75
Contral	day14	41.28	6.68	6.68	78.02	173.79	7.02	29.9
Contral	day14	44.87	5.88	5.54	84.8	193.84	7.18	29.7
Contral	day14	39.56	4.83	7.36	80.31	145.58	7.12	29.9
Contral	day14	45.24	4.64	7.75	104.96	173.27	9.05	29.6
Contral	day14	47.36	6.03	7.25	87.62	204.12	8.05	29.5
Contral	day14	43.42	5.51	6.04	84.23	184.54	7.38	30
Contral	day14	44.12	5.72	5.84	86.92	209.57	7.5	29.6
Contral	day14	42.89	5.56	6.62	84.06	176.28	7.29	29.9
Contral	day21	40.44	5.72	6.67	74.41	167.83	6.47
Contral	day21	43.93	5.59	6.06	89.18	187.14	7.91
Contral	day21	40.98	4.92	6.65	86.47	178.26	7.79
Contral	day21	43.94	6.99	7.52	89.2	171.81	7.47
Contral	day21	46.95	5.16	7.17	91.55	179.82	8.45
Contral	day21	43.66	5.42	6.09	85.57	178.57	7.42
Contral	day21	43.31	5.42	5.79	83.59	174.11	7.36
Contral	day21	43.89	5.98	6.7	84.71	182.58	7.02
Contral	day28	40.54	6.2	7.22	79.86	153.65	6.89	29.7
Contral	day28	42.28	5.25	7.06	78.22	163.62	6.76	29.9
Contral	day28	42.64	5.51	7.07	83.57	164.16	7.25	30
Contral	day28	44.68	4.87	6.19	90.7	198.83	8.04	30
Contral	day28	48.12	5.79	6.58	97.2	190.07	8.66	30.1
Contral	day28	43.25	5.46	5.96	85.64	186.84	7.35	29.8
Contral	day28	43.42	5.72	6.04	83.37	165	7.38	29.9
Contral	day28	43.54	6.18	6.71	86.21	180.26	7.4	30
Leptin	dayO	45.39	4.65	6.17	96.23	175.66	8.62	29.6
Leptin	dayO	45.7	5.33	7.2	71.75	183.71	6.4	29.7
Leptin	dayO	45.71	5.87	6.07	96.45	181.93	8.23	29.6
Leptin	dayO	40.98	5.82	6.32	81.14	178.26	6.97	30
Leptin	dayO	40.99	4.63	5.71	77.47	178.31	6.56	29.8
Leptin	dayO	42.54	5.99	6.44	78.7	162.93	6.81	29.9
Leptin	dayO	40.36	6.03	7.8	78.3	163.46	6.86	29.9
Leptin	dayO	46.82	5.84	7.24	91.77	174.17	7.49	29.5
Leptin	day7	44.64	5	6.8	84.37	180.79	7.59
Leptin	day7	43.54	4.03	7.39	92.74	180.69	7.84
Leptin	day7	44.49	4.62	5.55	95.21	178.85	8.01
Leptin	day7	38.26	2.86	5.52	86.09	143.48	7.65
Leptin	day7	38.64	5.79	6.3	62.21	167.31	5.41
Leptin	day7	41.02	4.86	5.29	81.63	207.56	6.97
Leptin	day7	39.35	4.91	7.31	79.49	202.26	6.69
Leptin	day7	41.36	5.83	6.2	93.06	174.13	7.86
Leptin	day14	44.38	5.6	4.62	94.97	188.62	7.99	29.9
Leptin	day14	41.02	4.15	5.1	88.19	178.85	7.79	29.8
Leptin	day14	42.02	2.01	4.14	98.75	161.78	8.4	30
Leptin	day14	37.34	3.36	6.16	76.17	154.96	6.35	29.7
Leptin	day14	38.41	5.55	6.1	79.12	175.15	6.53	29.8
Leptin	day14	38.61	4.36	4.47	86.87	205.41	7.34	29.9
Leptin	day14	37.42	4.47	7.2	93.92	212.55	7.86	29.8
Leptin	day14	41.28	3.02	6.85	81.73	186.17	6.19	30.1
Leptin	day21	42.63	5.49	5.29	116.81	190.13	9.8
Leptin	day21	40.34	4.05	5.89	85.52	200.49	7.26
Leptin	day21	40.36	3.75	5.09	94.85	177.18	8.07
Leptin	day21	34.95	4.16	4.63	91.92	148.54	7.34
Leptin	day21	36.78	4.86	4.78	79.08	189.42	6.25
Leptin	day21	37.82	4.18	6.28	96.06	202.72	8.32
Leptin	day21	37.42	3.55	5.19	76.71	172.88	6.74
Leptin	day21	39.82	4.07	4.21	92.78	197.91	7.96
Leptin	day28	42.36	3.69	5.83	82.18	174.52	7.2	31
Leptin	day28	40.51	3.58	5.84	106.54	228.07	8.91	31.4
Leptin	day28	38.29	4.58	5.69	101.47	204.47	8.81	31.2
Leptin	day28	35.39	3.54	5.84	83.17	175.18	6.72	31.1
Leptin	day28	36.89	4.63	4.48	98.5	187.03	8.12	31.3
Leptin	day28	37.53	5.32	4.63	96.83	185.02	7.88	31.3
Leptin	day28	36.18	4.56	4.57	80.32	156.3	6.87	29.9
Leptin	day28	38.58	3.26	4.27	96.84	161.26	7.72	31

## Sheet: Sheet2
		core body temperature	time
		grouping	day0	day2	day 4	day6	day7	day8	day 10	day 12	day 14	day 16	day 18	day 20	day 21	day22	day24	day26	day 28
		Contral	36	36.7	36.7	36.5	36.4	36.1	36.7	36.3	36.4	36.5	36.5	36.4	36.5	36.6	36.6	36.3	36.9
		Contral	36.6	36.6	36.8	36.6	36.6	36.8	37.2	36.8	36.7	36.8	36.6	36.7	36.7	36.4	36.4	36.4	36.7
		Contral	36.6	36.5	36.4	35.9	35.9	36.9	36.4	36.4	36.4	36.3	36.4	36.9	36.8	36.4	36.6	36.8	36.5
		Contral	36.8	36.5	36.2	36.8	36.8	36.4	36.2	36.4	36.4	36.5	36.2	36	36	36.8	36.1	36.8	36.1
		Contral	36.2	36.1	36.8	36.5	36.5	36	36.4	36	35.9	36.6	36.6	36.3	36.3	36	36.7	36.2	36.1
		Contral	36.2	36.4	36.4	36.4	36.4	36.5	36.2	36.5	36.6	36.5	36.6	36.3	36.4	36.6	36.5	36.5	36.5
		Contral	36.6	36.5	36.3	36.5	36.6	36.3	36.5	36.3	36.5	36.6	36.3	36.5	36.5	36.2	36.2	36.4	36.1
		Contral	36.6	36.7	36.44	36.6	36.6	36.6	36.3	36.9	36.8	36	36.8	36.8	36.8	36.7	36.8	36.1	36.5
		Leptin	36.2	36.8	36.8	36.5	36.5	36.4	36.6	36.6	36.6	36.7	36.4	36.5	36.6	36.9	36.5	36.6	36.5
		Leptin	36.1	36.6	36.3	36.9	36.9	36.8	36.7	36.7	36.6	37.3	37.4	36.8	36.8	36.7	37.2	37	37.2
		Leptin	36.5	36.6	36.6	36.7	36.7	37.1	36.9	36.6	36.8	36.5	36.6	36.9	36.9	36.9	36.7	36.8	36.3
		Leptin	36.7	36.5	36.4	36.8	36.9	36	36.8	36.8	36.9	37.1	37.5	37.4	37.5	37.3	37.4	37.6	37.5
		Leptin	36.7	36.8	36.2	36.3	36.3	36.4	36.4	37.6	37.3	37.3	37.5	37.5	37.5	37.4	37.1	37.4	37.3
		Leptin	36.5	36.2	36.9	36.6	36.6	37	36.4	36.5	36.9	36.3	36.5	36.7	36.8	36.8	37	36.7	37.5
		Leptin	36.7	36.1	36.7	36.2	36.3	37.2	36.9	36.4	36.8	36.6	36.9	36.8	36.8	36.5	36.7	36.7	36.9
		Leptin	37	37	36.6	37.2	37.2	37	36.8	36.4	37.8	37.1	37.4	36.9	36.9	36.9	36.9	36.9	37.3

## Sheet: Sheet3
protein content and enzyme activity
grouping	Liver MP	Liver COX	BAT MP	BAT UCP1	BAT COX	BAT T45′-DII
Contral	33.5	55.01	1.27	539.75	47.23	141.1
Contral	21.43	44.1	1.17	518.31	54.38	155.1
Contral	22.15	54.54	1.48	709.91	48.05	148.8
Contral	34.39	56.29	1.83	860.7	102.78	140.6
Contral	44.56	71.33	1.63	808.48	66.35	150.1
Contral	24.78	43.29	1.15	465.37	46.19	143.3
Contral	27.19	56.82	1.05	430.5	42.56	142.4
Contral	20.72	42.47	1.06	490.99	45.01	140.2
Leptin	32.67	65.21	2.37	1139.97	96.75	167.8
Leptin	33.57	83.04	1.69	789.23	81.88	144.2
Leptin	31.47	80.62	1.68	977.21	119.59	179.7
Leptin	26.11	57.35	1.37	764.46	92.08	183.3
Leptin	33.97	62.21	1.44	812.16	87.71	197.8
Leptin	22.29	55.86	1.39	789.52	75.77	187.4
Leptin	34.44	51.65	1.33	724.85	87.91	162.9
Leptin	39.75	76.32	1.43	840.4	89.21	186.6
body composition and digestive organs
grouping	Body length	Tail length	Carcass wet mass	Liver wet mass	Heart wet mass	Heart dry mass	BAT wet mass	Interscapular WAT mass	Subcutaneous WAT mass	Perigonadal WAT mass	Retroperitoneal WAT mass	Mesenteric WAT mass	Spleen wet mass	Spleen dry mass	Lung wet mass	Lung dry mass	Kidneys wet mass	Kidneys dry mass	Testis wet mass	Testis dry mass	Stomach length	Stomachmass with content	Stomach wet mass	Stomach dry mass	Small intestine length	Small intestine mass with content	Small intestine wet mass	Small intestine dry mass	Caecum length	Caecum mass with content	Caecum wet mass	Caecum dry mass	Large intestine length	Large intestine mass with content	Large intestine wet mass	Large intestine dry mass	Carcass dry mass	Carcass fat	Carcass protein
Contral	11	4.1	28.7915	1.736	0.2117	0.052	0.1828	0.12	2.84	0.75	0.19	0.38	0.0766	0.022	0.1686	0.0395	0.3187	0.0937			1.9	1.0771	0.3044	0.093	29.9	1.2414	0.4442	0.068	6.7	2.2223	0.5516	0.0502	12.1	1.2742	0.1896	0.0334	14.4	6.98	5.49
Contral	10.2	4.3	29.1906	1.2918	0.254	0.0647	0.1973	0.13	2.39	0.65	0.23	0.32	0.0644	0.0202	0.2371	0.0541	0.3852	0.1161			1.7	0.954	0.2994	0.0848	32.4	1.4283	0.9261	0.1551	9.7	2.2108	0.4978	0.0878	20.3	1.1038	0.5651	0.0866	15.89	7.24	6.5
Contral	10.6	3.9	28.3165	1.5151	0.1989	0.0548	0.213	0.13	2.07	0.75	0.21	0.38	0.0484	0.0152	0.2376	0.0611	0.2638	0.0803			1.8	0.9002	0.2426	0.0633	26.4	1.8	0.7188	0.133	8.2	2.2537	0.4143	0.0782	17.6	1.2655	0.3924	0.0687	15.35	6.98	6.48
Contral	12	4	29.7462	1.9023	0.2857	0.0719	0.3154	0.1	2.08	0.64	0.18	0.35	0.0831	0.0231	0.2931	0.0693	0.5022	0.1845	0.5517	0.094	1.7	0.9131	0.3553	0.0932	39.6	1.3839	1.1306	0.189	8.9	3.0729	0.6828	0.1456	20.2	1.5336	0.3759	0.0659	16.45	7.26	7.07
Contral	11	4.3	30.0865	2.0961	0.2097	0.0565	0.2487	0.14	2.78	0.78	0.17	0.42	0.1069	0.0297	0.2962	0.0789	0.3924	0.124	0.7849	0.138	1.8	0.9739	0.3217	0.0824	35.5	1.0291	0.7108	0.1228	8.7	1.6363	0.4195	0.0813	17.1	0.8595	0.3053	0.0541	16.33	7.78	6.39
Contral	10.9	4.8	29.4833	1.5109	0.2353	0.0645	0.2038	0.08	2.43	0.57	0.2	0.45	0.0875	0.0238	0.2528	0.0638	0.2964	0.0894	0.6532	0.1246	1.8	0.9722	0.2227	0.0655	29.8	1.0111	0.623	0.1116	9.1	1.5332	0.4626	0.1044	14.8	0.8712	0.3792	0.075	15.86	7.57	6.16
Contral	11.2	4.6	29.453	1.7623	0.2203	0.0613	0.193	0.06	2.13	0.6	0.18	0.38	0.0753	0.0213	0.242	0.0553	0.3845	0.1069	0.5426	0.0924	1.5	0.9889	0.2396	0.0612	28.69	2.533	0.8789	0.1436	9.3	1.8632	0.4663	0.0754	18.96	1.756	0.3245	0.0642	16.35	6.98	7.48
Contral	11.3	3.8	27.45	1.3215	0.2132	0.0567	0.1832	0.1	2.34	0.56	0.16	0.43	0.0702	0.0206	0.264	0.0634	0.3726	0.1154			1.6	1.0862	0.3123	0.0813	27.36	1.8756	0.4564	0.0587	9.2	2.254	0.3676	0.0646	16.32	1.1445	0.2467	0.0432	15.68	7.45	6.25
Leptin	10.3	4	27.5436	1.5412	0.2209	0.0563	0.2733	0.1	1.65	0.4	0.19	0.35	0.0754	0.0214	0.2233	0.0548	0.3613	0.1176	0.6498	0.1119	1.6	0.6114	0.2358	0.0631	25.7	1.6156	0.5654	0.0676	8.6	1.3063	0.2866	0.0464	13.1	0.4621	0.2491	0.0472	13.68	5.04	6.68
Leptin	11.2	4.6	27.3652	1.794	0.1947	0.0582	0.2157	0.14	0.89	0.38	0.13	0.28	0.0458	0.0181	0.2657	0.0678	0.3058	0.1036	0.7865	0.1425	1.7	0.9293	0.0863	0.0863	35.9	2.0095	0.7447	0.1496	10.2	4.5293	0.3677	0.097	16.3	1.0412	0.3699	0.0693	14.89	5.68	7.28
Leptin	11.5	3.8	26.4405	1.7157	0.2545	0.0647	0.2477	0.13	1.98	0.43	0.18	0.28	0.0553	0.0166	0.2093	0.0514	0.3187	0.0953			1.8	0.7065	0.3112	0.0784	35.7	1.9894	0.7661	0.1152	10.7	3.4085	0.3512	0.1027	17.4	1.024	0.5576	0.0864	13.56	5.06	6.75
Leptin	9.8	4.5	26.588	1.2722	0.1929	0.0411	0.1965	0.07	1.95	0.36	0.08	0.28	0.0874	0.0204	0.2105	0.045	0.4233	0.0989			1.7	0.6284	0.3088	0.0664	22	0.8689	0.3561	0.0617	6.9	0.6184	0.252	0.1027	12.5	0.522	0.1166	0.0586	14.25	4.99	7.58
Leptin	10.5	4.1	24.7969	1.4155	0.2072	0.0574	0.1801	0.08	1.42	0.52	0.12	0.25	0.0813	0.0229	0.2387	0.0567	0.3059	0.0897			1.7	0.9487	0.2496	0.0673	30.9	1.4531	0.5109	0.096	9.5	2.8288	0.3363	0.0593	15.8	0.6394	0.2806	0.0487	12.35	4.78	5.75
Leptin	10.8	3.8	25.5678	1.1638	0.1928	0.047	0.1832	0.12	1.95	0.38	0.12	0.27	0.0714	0.0216	0.3162	0.0719	0.3794	0.0846	0.2836	0.0715	1.6	0.6887	0.2888	0.0684	28.9	1.3658	0.278	0.0275	9.2	1.6742	0.2402	0.0545	20.2	0.4015	0.1971	0.0397	12.34	4.78	5.71
Leptin	11.5	4.5	25.8762	1.4657	0.1877	0.0455	0.1925	0.11	1.68	0.3	0.16	0.26	0.0529	0.0179	0.3055	0.0715	0.2738	0.0775			1.6	0.5709	0.2131	0.0606	30.2	1.7214	0.4395	0.0596	8.7	2.4211	0.3547	0.0525	16.9	0.8318	0.279	0.0468	12	4.99	5.29
Leptin	11.2	3.8	26.37	1.7745	0.2637	0.0711	0.1978	0.08	1.15	0.38	0.16	0.21	0.0781	0.0222	0.278	0.1043	0.421	0.1215	0.5518	0.1172	1.2	0.9149	0.2963	0.0821	34.6	1.7611	0.529	0.1176	8.9	2.4873	0.3978	0.0618	17.6	0.9278	0.3694	0.0792	11.89	4.9	5.21
